# Supplementary material for: Vitamin D and Weight Change: A Mendelian Randomization, Prospective Study
Source: Int J Mol Sci. 2022 Sep 21;23(19):11100. doi: 10.3390/ijms231911100 (PMC9569579; doi:10.3390/ijms231911100)
Supplement: Supplementary file 1 [file ijms-23-11100-s001.zip]

Archive with 5 entries (5 files):
- Figure S1_IJMS.pdf
- Figure S2_IJMS.pdf
- Table S6_IJMS.xlsx
- Table S7_IJMS.pdf
- Tables S1-S5_IJMS.pdf
