# Supplementary material for: Vitamin D and Weight Change: A Mendelian Randomization, Prospective Study
Source: Int J Mol Sci. 2022 Sep 21;23(19):11100. doi: 10.3390/ijms231911100 (PMC9569579; doi:10.3390/ijms231911100)
Supplement: Supplementary file 1 [file ijms-23-11100-s001.zip › Table S6_IJMS.xlsx]

## Sheet: Table S6
Table S6: list of SNPs used to compute the genetic risk score
SNP	Chromosome	Position	Reference allele	Beta	SE	Gene	Gene_location	Used in the GRS
rs6671730	1	2339139	G	0.0147881	0.0020109	PEX10	overlapping
rs35408430	1	17560195	C	0.0213877	0.00210013	PADI1	overlapping
rs1835006692	1	27335529	GGAATGCAGT	0.0399542	0.00677514	FAM46B	overlapping	No
rs7522116	1	41835685	C	0.0134381	0.00202544	FOXO6	overlapping	No
rs112943319	1	46015535	A	-0.0115298	0.00204437	AKR1A1	downstream	No
rs11591147	1	55505647	G	-0.0447871	0.00747782	PCSK9	overlapping
rs2131925	1	63025942	G	0.0228937	0.00208482	DOCK7	overlapping
rs7528419	1	109817192	A	-0.0197401	0.00238748	CELSR2	overlapping
rs140371183	1	152098428	A	-0.0626244	0.00738217	HDHD1P2	upstream
rs12123821	1	152179152	C	-0.0744367	0.00478794	FLG-AS1, RP11-107M16.2	overlapping
rs61816761	1	152285861	G	-0.0772734	0.0104494	FLG-AS1,FLG	overlapping
rs1933064	1	152301576	G	-0.015122	0.00210587	FLG-AS1	overlapping
rs10908419	1	154567699	G	0.0121272	0.00199351	ADAR	overlapping
rs76798800	1	154994978	G	0.0169043	0.00229012	DCST2	overlapping
rs11264322	1	155087933	G	0.0130283	0.00204885	Y_R	downstream
rs10908465	1	155389688	C	-0.0200994	0.00229187	ASH1L	overlapping
rs867772	1	220972343	A	0.0144983	0.00215158	MTARC1	overlapping
rs6672758	1	230303512	C	-0.0174674	0.00250919	GALNT2	overlapping
rs7604788	2	21190024	C	-0.0362031	0.00556731	RP11-116D2.1	downstream
rs541041	2	21294975	G	0.0162299	0.00259405	APOB	upstream
rs1260326	2	27730940	T	-0.0208796	0.00203791	GCKR	overlapping
rs11127186	2	28881407	T	-0.0113648	0.0020353	AC074011.2	overlapping
rs727857	2	58981967	G	0.0140098	0.00206163	LINC01122	overlapping
rs2710651	2	63166379	G	0.0114469	0.00199631	EHBP1	overlapping
rs3849374	2	101443397	G	0.0161021	0.00261576	NPAS2, AC092168.2	overlapping
rs7569755	2	118648261	G	-0.01425	0.00221217	HTR5BP	overlapping
rs1047891	2	211540507	C	0.0152142	0.00214054	CPS1	overlapping
rs2012736	2	234622379	C	0.0483073	0.00366631	UGT1A5, UGT1A6, UGT1A7, UGT1A8, UGT1A9, UGT1A10	overlapping
rs10642047	3	18794313	A	0.0124079	0.00221558	AC144521.1	overlapping	No
rs1447128898	3	49981907	CTT	-0.0140407	0.00201351	RBM6	overlapping	No
rs13060130	3	84440527	C	0.0166935	0.0028791	AC108696.1	upstream
rs6782190	3	85639672	G	0.0180458	0.00208923	CADM2	overlapping
rs11458206	3	125125159	T	-0.0138401	0.00226757	RNU6-232P	upstream	No
rs9861009	3	141654685	T	-0.0140213	0.00225304	RP11-271K21.11	downstream
rs78649910	4	3482213	T	0.0211949	0.00325219	DOK7	overlapping
rs4364259	4	15892159	G	-0.0159119	0.00250607	RP11-442P12.1	upstream
rs4616820	4	57745481	C	0.012286	0.00201764	REST	downstream
rs35057908	4	69372082	A	-0.0159656	0.00209632	UGT2B29P	downstream
rs368637654	4	69591271	G	0.0222578	0.00295272	RP11-1267H10.4	upstream	No
rs34407256	4	69968825	A	0.0346177	0.00205799	UGT2B7	overlapping	No
rs13104260	4	70348090	G	-0.0201879	0.00238664	UGT2B4	overlapping
rs705117	4	72608115	C	-0.0319089	0.00292302	GC	overlapping
rs1352846	4	72617775	A	0.195884	0.00232154	GC	overlapping
rs139148694	4	72770563	G	0.0262751	0.00227302	RP11-545L5.1	upstream	No
rs11732896	4	88287993	G	0.0160047	0.00217355	HSD17B11	overlapping
rs28364331	4	100201295	A	-0.0700882	0.00747515	RP11-696N14.1, ADH1A	overlapping
rs1229984	4	100239319	T	0.0466671	0.00637381	ADH1B	overlapping
rs10070734	5	87940026	T	-0.0132137	0.00219762	LINC00461	overlapping
rs31612	5	108996643	T	0.014528	0.00264911	AC012603.1	downstream
rs574535596	5	148116332	GA	-0.0115707	0.0020817	HTR4	upstream	No
rs72834856	6	22801858	T	0.0248982	0.00385124	RP1-209A6.1	overlapping
rs78151190	6	25619007	A	0.0166961	0.00297427	LRRC16A	overlapping
rs28374650	6	32623367	C	0.0134284	0.00232519	HLA-DQB1	downstream	No
rs9476310	6	57767576	C	-0.0117571	0.00200101	RP11-325M4.2	downstream
rs9490317	6	121859499	T	-0.011051	0.00201189	RNU4-76P	downstream
rs2248551	6	131924689	G	0.0233623	0.00268254	MED23	overlapping
rs10085881	7	21577960	T	0.0145575	0.0022384	D H11	downstream
rs7784802	7	64015379	A	-0.0138131	0.0020722	ZNF680	overlapping
rs75741381	7	100809458	C	0.0161525	0.00282608	VGF	upstream
rs6966728	7	104618318	C	0.0116829	0.0020377	LINC01004	overlapping
rs556230166	7	107136397	A	-0.0114116	0.00202252	COG5	overlapping	No
rs2346264	7	133536351	A	0.0138826	0.00243605	EXOC4	overlapping
rs34290760	8	9185179	C	0.038727	0.00597617	RP11-115J16.1	overlapping
rs804281	8	11611865	A	-0.0148897	0.00203633	GATA4	overlapping
rs28692966	8	25892919	G	-0.014948	0.00230039	EBF2	overlapping
rs2725371	8	30854033	A	-0.0119707	0.00218304	PURG	overlapping
rs4738684	8	59393273	A	-0.0123084	0.00211506	CYP7A1	downstream
rs769249577	8	61388083	CCTG	0.0177665	0.00296279	RAB2A	downstream	No
rs762456196	8	116577719	TTTTTTG	0.0135408	0.00206967	TRPS1	overlapping	No
rs12056768	8	116988527	T	0.0254141	0.00204771	LINC00536	overlapping
rs13284054	9	107669073	T	-0.0175688	0.00313423	ABCA1	overlapping
rs1837096893	9	125759861	TTTTC	0.019986	0.00287558	RABGAP1	overlapping	No
rs954490918	9	136151579	TGGTGCAGGCGCAGGAAAAAATTGTGGCAATTCCTCA	0.0185674	0.0025668	ABO	upstream	No
rs10887718	10	82042624	C	0.0111701	0.00199843	MAT1A	overlapping
rs77532868	10	88081438	C	-0.0270056	0.00440154	GRID1	overlapping
rs3925446	10	91495322	G	-0.0157982	0.0024969	KIF20B	overlapping	No
rs4418728	10	94839724	G	-0.011198	0.00200039	CYP26A1	upstream
rs61883501	11	13882754	A	-0.033158	0.00563625	RP11-98J9.2, RP11-98J9.3	overlapping
rs116970203	11	14876718	G	0.428092	0.00621427	PDE3B	overlapping
rs117576073	11	14912573	G	0.214727	0.00904664	CYP2R1	overlapping
rs12794714	11	14913575	G	0.112807	0.00205565	CYP2R1	overlapping
rs61891388	11	66079818	T	-0.0129952	0.00200815	RP11-867G23.13	downstream
rs78168201	11	70971149	C	-0.0659371	0.00866906	SHANK2	upstream
rs1660839	11	71094232	G	-0.0150976	0.00233635	AP002387.1	overlapping
rs12803256	11	71132868	A	-0.0673272	0.00389886	AP002387.1	overlapping
rs12798050	11	71223256	C	-0.0481861	0.00432711	S100A11P3	overlapping	No
rs72997623	11	75488054	C	-0.0279272	0.00358229	DGAT2	overlapping
rs1149605	11	76485216	T	-0.0230817	0.00266189	RP11-21L23.4	upstream
rs964184	11	116648917	G	-0.0349537	0.00322228	ZNF259	overlapping
rs613808	11	116710968	A	-0.0156648	0.00245033	APOA1-AS	overlapping
rs2847500	11	120114421	G	0.0221583	0.00302777	POU2F3	overlapping
rs12317268	12	21352541	A	0.0208967	0.00278493	SLCO1B1	overlapping
rs11182428	12	38526387	T	0.0125352	0.00199388	R 5SP358	downstream
rs1038165	12	68665940	C	-0.0120567	0.00201808	MDM1	downstream
rs10859995	12	96375682	T	0.0437726	0.00208179	HAL	overlapping
rs11108368	12	96386138	A	-0.0144215	0.00215389	HAL	overlapping
rs12372115	12	97982701	G	0.0220137	0.00388033	RMST	upstream
rs73413596	12	111582630	T	-0.0216996	0.00382598	CUX2	overlapping
rs35230619	13	55695608	T	0.0128581	0.002214	MIR5007	downstream	No
rs7149014	14	29802911	T	0.013167	0.0020863	RP11-562L8.1	overlapping	No
rs8018720	14	39556185	G	0.0379439	0.00260976	SEC23A	overlapping
rs12881545	14	101176212	G	-0.0117515	0.00213153	DLK1	downstream
rs1212340822	14	104245948	CA	0.0130053	0.00211702	PPP1R13B	overlapping	No
rs261291	15	58680178	T	0.028378	0.00208701	ALDH1A2	overlapping
rs1800588	15	58723675	C	0.0338437	0.00242344	ALDH1A2, LIPC	overlapping
rs55829990	15	63790642	T	0.0188004	0.00210322	USP3	downstream
rs62007299	15	77711719	G	0.0133407	0.00219986	PEAK1	overlapping
rs325384	15	100229761	C	0.0141728	0.002218	MEF2A	overlapping
rs138385079	16	11906659	T	-0.0137112	0.00225267	BCAR4	downstream	No
rs77924615	16	20392332	G	0.0166413	0.00255171	PDILT	overlapping
rs763058201	16	30884552	GTTGA	-0.0148436	0.00225289	BCL7C	overlapping	No
rs17231506	16	56994528	C	0.0138585	0.00224633	CETP	downstream
rs11076175	16	57006378	A	-0.0177029	0.00274754	CETP	overlapping
rs4327060	16	72807438	C	0.0246751	0.00439256	RP5-991G20.1	overlapping
rs4575545	16	79755446	G	0.0158909	0.0021736	RP11-345M22.1, RP11-345M22.2	overlapping
rs11542462	16	82033810	G	0.0238661	0.00291857	SDR42E1	overlapping
rs10454087	17	40735641	C	0.0135306	0.00220677	FAM134C	overlapping
rs2952289	17	66464414	C	-0.017715	0.00249232	RP11-120M18.2	overlapping
rs8091117	18	28919794	C	0.0263626	0.0040286	DSG1	overlapping
rs4121823	18	47144223	T	0.0192879	0.00277813	LIPG	upstream
rs590215	18	57904088	C	0.0128763	0.00225763	RP11-795H16.2	upstream
rs2037511	18	61366207	G	-0.0180772	0.00267979	SERPINB11	overlapping
rs142158911	19	11190534	G	-0.0254867	0.00314591	LDLR	downstream
19:11918093	19	11918093	AT	0.0122844	0.00207821	ZNF491	overlapping	No
rs187429064	19	19380513	A	-0.0679765	0.00948416	AC138430.4, TM6SF2	overlapping
rs200210321	19	19393890	A	-0.0417888	0.00383314	SUGP1	overlapping	No
rs3814995	19	36342212	C	0.0124745	0.00215021	NPHS1	overlapping
rs7412	19	45412079	C	-0.0303264	0.00363632	APOE	overlapping
rs484195	19	45421877	A	0.0158456	0.00209819	APOC1	overlapping	No
rs212100	19	48376995	T	0.0658568	0.0026923	SULT2A1	overlapping
rs10426	19	51517798	G	-0.0252008	0.00243105	KLK10	overlapping
rs8113404	19	53065579	C	-0.0127033	0.00217156	ZNF808, ZNF701	overlapping
rs11606	19	54658102	C	-0.0122708	0.00205138	CNOT3	overlapping
rs2207132	20	39142516	G	0.0345955	0.00557798	MAFB	downstream
rs6123359	20	52714706	A	-0.0250561	0.00334385	BCAS1	upstream
rs17216707	20	52732362	T	0.0324528	0.00272036	CYP24A1	downstream
rs2585442	20	52737123	C	-0.0266309	0.00243806	CYP24A1	downstream
rs2762943	20	52790786	T	-0.0453485	0.0037752	CYP24A1	upstream
rs2229742	21	16339172	G	0.0251483	0.00327092	NRIP1	overlapping
rs6003456	22	23356100	T	0.0132136	0.00236389	AP000362.1	upstream
rs2074735	22	31535872	G	-0.02773	0.00407071	PLA2G3	overlapping
rs115621755	22	50853134	C	0.0124309	0.00212304	PPP6R2	overlapping	No
rs28367476	23	51612293	A	0.0135	0.0021001	MAGED1	overlapping	No
	GRS, genetic risk score
